# Supplementary material for: ﻿Parartemiopsisshangrilaensis, a new species of fairy shrimp (Branchiopoda, Anostraca) from Yunnan, with a key to the Chirocephalidae of China
Source: Zookeys. 2023 Jul 4;1168:355–66. doi: 10.3897/zookeys.1168.104005 (PMC10336554; doi:10.3897/zookeys.1168.104005)
Supplement: XML Treatment for Parartemiopsis [file zookeys.1168.104005-treatment1.xml]

<!DOCTYPE tp:taxon-treatment
  PUBLIC "-//TaxonX//DTD Taxonomic Treatment Publishing DTD v0 20100105//EN" "tax-treatment-NSO.dtd">
<tp:taxon-treatment xmlns:tp="http://www.plazi.org/taxpub"><tp:treatment-meta><kwd-group><label>Taxon classification</label><kwd>
              <named-content content-type="kingdom">Animalia</named-content>
            </kwd><kwd>
              <named-content content-type="order">Anostraca</named-content>
            </kwd><kwd>
              <named-content content-type="family">Chirocephalidae</named-content>
            </kwd></kwd-group><mixed-citation publication-type="journal"><person-group><name><surname>Shu</surname><given-names>Shu-Sen</given-names></name><name><surname>Chen</surname><given-names>Xiao-Yong</given-names></name><name><surname>Rogers</surname><given-names>D. Christopher</given-names></name><name><surname>Sanoamuang</surname><given-names>Laorsri</given-names></name></person-group><article-title>﻿<italic><tp:taxon-name><tp:taxon-name-part taxon-name-part-type="genus" reg="Parartemiopsis">Parartemiopsis</tp:taxon-name-part><tp:taxon-name-part taxon-name-part-type="species" reg="shangrilaensis">shangrilaensis</tp:taxon-name-part></tp:taxon-name></italic>, a new species of fairy shrimp (<tp:taxon-name><tp:taxon-name-part taxon-name-part-type="class">Branchiopoda</tp:taxon-name-part></tp:taxon-name>, <tp:taxon-name><tp:taxon-name-part taxon-name-part-type="order">Anostraca</tp:taxon-name-part></tp:taxon-name>) from Yunnan, with a key to the <tp:taxon-name><tp:taxon-name-part taxon-name-part-type="family">Chirocephalidae</tp:taxon-name-part></tp:taxon-name> of China</article-title><source>Zookeys</source><day>04</day><month>07</month><year>2023</year><volume>1168</volume><fpage>355</fpage><lpage>366</lpage><pub-id pub-id-type="doi">10.3897/zookeys.1168.104005</pub-id></mixed-citation></tp:treatment-meta><tp:nomenclature><label>﻿</label><tp:taxon-name>
            <object-id xmlns:xlink="http://www.w3.org/1999/xlink" content-type="arpha" xlink:type="simple">B759D044-A5A2-506D-9CD7-EE1EDF100F02</object-id>
            <tp:taxon-name-part taxon-name-part-type="genus" reg="Parartemiopsis">Parartemiopsis</tp:taxon-name-part>
          </tp:taxon-name><tp:taxon-authority>Rogers, 2005</tp:taxon-authority><tp:nomenclature-citation-list><tp:nomenclature-citation><tp:taxon-name>
                <tp:taxon-name-part taxon-name-part-type="genus" reg="Parartemiopsis">Parartemiopsis</tp:taxon-name-part>
              </tp:taxon-name><comment><xref ref-type="bibr" rid="B13">Rogers 2006</xref>, <xref ref-type="bibr" rid="B14">2013</xref>.</comment></tp:nomenclature-citation><tp:nomenclature-citation><tp:taxon-name>
                <tp:taxon-name-part taxon-name-part-type="genus" reg="Pristicephalus"/>
              </tp:taxon-name><comment>= <tp:taxon-name><tp:taxon-name-part taxon-name-part-type="genus" reg="Pristicephalus">Pristicephalus</tp:taxon-name-part></tp:taxon-name> pro partim in <xref ref-type="bibr" rid="B20">Smirnov 1930</xref>; <xref ref-type="bibr" rid="B2">Brtek 1958</xref>. </comment></tp:nomenclature-citation><tp:nomenclature-citation><tp:taxon-name>
                <tp:taxon-name-part taxon-name-part-type="genus" reg="Chirocephalus"/>
              </tp:taxon-name><comment>= <tp:taxon-name><tp:taxon-name-part taxon-name-part-type="genus" reg="Chirocephalus">Chirocephalus</tp:taxon-name-part></tp:taxon-name> pro partim in <xref ref-type="bibr" rid="B4">Brtek 1966</xref>, <xref ref-type="bibr" rid="B5">1967</xref>, 1997, 2002; <xref ref-type="bibr" rid="B1">Belk and Brtek 1995</xref>. </comment></tp:nomenclature-citation></tp:nomenclature-citation-list></tp:nomenclature><tp:treatment-sec sec-type="diagnosis" id="SECID0E4HAC"><title>Diagnosis.</title><p>(modified from <xref ref-type="bibr" rid="B13">Rogers 2006</xref>). Male genital segments expanded. Entire gonopod basal portion chitinized. Gonopod basal portion bearing a broad lamellar ventral process, originating anterior to gonopod base. Gonopod laterally with tubercle. Gonopod distal eversible portion not cirriform, bearing a few scattered denticles.</p></tp:treatment-sec><ref-list><ref id="B13"><mixed-citation xmlns:xlink="http://www.w3.org/1999/xlink" xlink:type="simple"><person-group><name name-style="western"><surname>Rogers</surname><given-names>DC</given-names></name></person-group> (<year>2006</year>) <article-title><italic><tp:taxon-name><tp:taxon-name-part taxon-name-part-type="genus">Parartemiopsis</tp:taxon-name-part><tp:taxon-name-part taxon-name-part-type="species">longicornis</tp:taxon-name-part></tp:taxon-name></italic> (Smirnov), senior synonym of <italic><tp:taxon-name><tp:taxon-name-part taxon-name-part-type="genus">P.</tp:taxon-name-part><tp:taxon-name-part taxon-name-part-type="species">mongolica</tp:taxon-name-part></tp:taxon-name></italic> Rogers (<tp:taxon-name><tp:taxon-name-part taxon-name-part-type="subphylum">Crustacea</tp:taxon-name-part></tp:taxon-name>: <tp:taxon-name><tp:taxon-name-part taxon-name-part-type="class">Branchiopoda</tp:taxon-name-part></tp:taxon-name>: <tp:taxon-name><tp:taxon-name-part taxon-name-part-type="order">Anostraca</tp:taxon-name-part></tp:taxon-name>), with remarks on the validity of the genus.</article-title><source>Zootaxa</source><volume>1188</volume>(<issue>1</issue>): <fpage>49</fpage>–<lpage>54</lpage>. <ext-link xlink:href="10.11646/zootaxa.1188.1.4" ext-link-type="doi" xlink:type="simple">https://doi.org/10.11646/zootaxa.1188.1.4</ext-link></mixed-citation></ref><ref id="B14"><mixed-citation xmlns:xlink="http://www.w3.org/1999/xlink" xlink:type="simple"><person-group><name name-style="western"><surname>Rogers</surname><given-names>DC</given-names></name></person-group> (<year>2013</year>) <article-title><tp:taxon-name><tp:taxon-name-part taxon-name-part-type="order">Anostraca</tp:taxon-name-part></tp:taxon-name> catalogus (<tp:taxon-name><tp:taxon-name-part taxon-name-part-type="subphylum">Crustacea</tp:taxon-name-part></tp:taxon-name>: <tp:taxon-name><tp:taxon-name-part taxon-name-part-type="class">Branchiopoda</tp:taxon-name-part></tp:taxon-name>).</article-title><source>The Raffles Bulletin of Zoology</source><volume>61</volume>: <fpage>525</fpage>–<lpage>546</lpage>.</mixed-citation></ref><ref id="B20"><mixed-citation xmlns:xlink="http://www.w3.org/1999/xlink" xlink:type="simple"><person-group><name name-style="western"><surname>Smirnov</surname><given-names>SS</given-names></name></person-group> (<year>1930</year>) Sur une espèce nouvelle des <tp:taxon-name><tp:taxon-name-part taxon-name-part-type="subclass">Phyllopoda</tp:taxon-name-part></tp:taxon-name><tp:taxon-name><tp:taxon-name-part taxon-name-part-type="order">Anostraca</tp:taxon-name-part></tp:taxon-name>, provenant de la région de l’Ous-souri. Doklady Akademii Nauk SSSR, Series A: 75–78.</mixed-citation></ref><ref id="B2"><mixed-citation xmlns:xlink="http://www.w3.org/1999/xlink" xlink:type="simple"><person-group><name name-style="western"><surname>Brtek</surname><given-names>J</given-names></name></person-group> (<year>1958</year>) <article-title><italic><tp:taxon-name><tp:taxon-name-part taxon-name-part-type="genus">Pristicephalus</tp:taxon-name-part><tp:taxon-name-part taxon-name-part-type="species">shadini</tp:taxon-name-part></tp:taxon-name></italic> (Smirnov, 1928) eine fur die Fauna der C.S.R. neue art des Kiemenflussus und einige Betrachtungen zu den europaischen Arten der Gattung <italic><tp:taxon-name><tp:taxon-name-part taxon-name-part-type="genus">Pristicephalus</tp:taxon-name-part></tp:taxon-name></italic>. Zborník Slovenského Národného Múzea.</article-title><source>Prírodné Vedy</source><volume>4</volume>: <fpage>3</fpage>–<lpage>15</lpage>.</mixed-citation></ref><ref id="B4"><mixed-citation xmlns:xlink="http://www.w3.org/1999/xlink" xlink:type="simple"><person-group><name name-style="western"><surname>Brtek</surname><given-names>J</given-names></name></person-group> (<year>1966</year>) <article-title>Einige Notizen zur Taxonomie der Familie <tp:taxon-name><tp:taxon-name-part taxon-name-part-type="family">Chirocephalidae</tp:taxon-name-part></tp:taxon-name> Daday 1910.</article-title><source>Annotationes Zoologicae et Botanicae (Bratislava)</source><volume>33</volume>: <fpage>1</fpage>–<lpage>65</lpage>.</mixed-citation></ref><ref id="B5"><mixed-citation xmlns:xlink="http://www.w3.org/1999/xlink" xlink:type="simple"><person-group><name name-style="western"><surname>Brtek</surname><given-names>J</given-names></name></person-group> (<year>1967</year>) <article-title>Beiträge zur Kenntnis der Fauna Afghanistans <tp:taxon-name><tp:taxon-name-part taxon-name-part-type="order">Anostraca</tp:taxon-name-part></tp:taxon-name>.</article-title><source>Acta Musei Moraviae</source><volume>52</volume>: <fpage>217</fpage>–<lpage>221</lpage>.</mixed-citation></ref><ref id="B1"><mixed-citation xmlns:xlink="http://www.w3.org/1999/xlink" xlink:type="simple"><person-group><name name-style="western"><surname>Belk</surname><given-names>D</given-names></name><name name-style="western"><surname>Brtek</surname><given-names>J</given-names></name></person-group> (<year>1995</year>) <article-title>Checklist of the <tp:taxon-name><tp:taxon-name-part taxon-name-part-type="order">Anostraca</tp:taxon-name-part></tp:taxon-name>.</article-title><source>Hydrobiologia</source><volume>298</volume>(<issue>1–3</issue>): <fpage>315</fpage>–<lpage>353</lpage>. <ext-link xlink:href="10.1007/BF00033826" ext-link-type="doi" xlink:type="simple">https://doi.org/10.1007/BF00033826</ext-link></mixed-citation></ref></ref-list></tp:taxon-treatment>
