# Supplementary material for: ﻿Parartemiopsisshangrilaensis, a new species of fairy shrimp (Branchiopoda, Anostraca) from Yunnan, with a key to the Chirocephalidae of China
Source: Zookeys. 2023 Jul 4;1168:355–66. doi: 10.3897/zookeys.1168.104005 (PMC10336554; doi:10.3897/zookeys.1168.104005)
Supplement: XML Treatment for Parartemiopsis shangrilaensis [file zookeys.1168.104005-treatment2.xml]

<!DOCTYPE tp:taxon-treatment
  PUBLIC "-//TaxonX//DTD Taxonomic Treatment Publishing DTD v0 20100105//EN" "tax-treatment-NSO.dtd">
<tp:taxon-treatment xmlns:tp="http://www.plazi.org/taxpub"><tp:treatment-meta><kwd-group><label>Taxon classification</label><kwd>
              <named-content content-type="kingdom">Animalia</named-content>
            </kwd><kwd>
              <named-content content-type="order">Anostraca</named-content>
            </kwd><kwd>
              <named-content content-type="family">Chirocephalidae</named-content>
            </kwd></kwd-group><mixed-citation publication-type="journal"><person-group><name><surname>Shu</surname><given-names>Shu-Sen</given-names></name><name><surname>Chen</surname><given-names>Xiao-Yong</given-names></name><name><surname>Rogers</surname><given-names>D. Christopher</given-names></name><name><surname>Sanoamuang</surname><given-names>Laorsri</given-names></name></person-group><article-title>﻿<italic><tp:taxon-name><tp:taxon-name-part taxon-name-part-type="genus" reg="Parartemiopsis">Parartemiopsis</tp:taxon-name-part><tp:taxon-name-part taxon-name-part-type="species" reg="shangrilaensis">shangrilaensis</tp:taxon-name-part></tp:taxon-name></italic>, a new species of fairy shrimp (<tp:taxon-name><tp:taxon-name-part taxon-name-part-type="class">Branchiopoda</tp:taxon-name-part></tp:taxon-name>, <tp:taxon-name><tp:taxon-name-part taxon-name-part-type="order">Anostraca</tp:taxon-name-part></tp:taxon-name>) from Yunnan, with a key to the <tp:taxon-name><tp:taxon-name-part taxon-name-part-type="family">Chirocephalidae</tp:taxon-name-part></tp:taxon-name> of China</article-title><source>Zookeys</source><day>04</day><month>07</month><year>2023</year><volume>1168</volume><fpage>355</fpage><lpage>366</lpage><pub-id pub-id-type="doi">10.3897/zookeys.1168.104005</pub-id></mixed-citation></tp:treatment-meta><tp:nomenclature><label>﻿</label><tp:taxon-name>
            <object-id xmlns:xlink="http://www.w3.org/1999/xlink" content-type="arpha" xlink:type="simple">B20C1E6C-9AD7-5C2E-988D-478C57818B6D</object-id>
            <tp:taxon-name-part taxon-name-part-type="genus" reg="Parartemiopsis">Parartemiopsis</tp:taxon-name-part>
            <tp:taxon-name-part taxon-name-part-type="species" reg="shangrilaensis">shangrilaensis</tp:taxon-name-part>
            <object-id xmlns:xlink="http://www.w3.org/1999/xlink" content-type="zoobank" xlink:type="simple">https://zoobank.org/5062BFD3-2DC9-4C8F-B3E7-787B458BFCFF</object-id>
          </tp:taxon-name><tp:taxon-status xmlns:xlink="http://www.w3.org/1999/xlink" xlink:type="simple">sp. nov.</tp:taxon-status><xref ref-type="fig" rid="F1">Figs 1A –D</xref><xref ref-type="fig" rid="F2">, 2A –F</xref><xref ref-type="fig" rid="F3">, 3A –L</xref><xref ref-type="fig" rid="F4">, 4</xref><xref ref-type="fig" rid="F5">, 5A –O</xref><tp:nomenclature-citation-list><tp:nomenclature-citation><tp:taxon-name>
                <tp:taxon-name-part taxon-name-part-type="genus" reg="Parartemiopsis"/>
              </tp:taxon-name><comment>= <tp:taxon-name><tp:taxon-name-part taxon-name-part-type="genus" reg="Parartemiopsis">Parartemiopsis</tp:taxon-name-part></tp:taxon-name> sp. <xref ref-type="bibr" rid="B19">Shu et al. 2013</xref>. </comment></tp:nomenclature-citation></tp:nomenclature-citation-list></tp:nomenclature><tp:treatment-sec sec-type="type material" id="SECID0ESKAC"><title>Type materials.</title><p><bold><italic>Holotype</italic></bold>: one male in alcohol, <named-content xmlns:xlink="http://www.w3.org/1999/xlink" content-type="dwc:institutional_code" xlink:title="Kunming Natural History Museum, the Kunming Institute of Zoology" xlink:href="http://grbio.org/institution/kunming-institute-zoology-chinese-academy-sciences" xlink:type="simple">KIZ</named-content>–CR-2011010. <bold><italic>Allotype</italic></bold>: one female in alcohol, <named-content xmlns:xlink="http://www.w3.org/1999/xlink" content-type="dwc:institutional_code" xlink:title="Kunming Natural History Museum, the Kunming Institute of Zoology" xlink:href="http://grbio.org/institution/kunming-institute-zoology-chinese-academy-sciences" xlink:type="simple">KIZ</named-content>–CR-2011011.</p></tp:treatment-sec><tp:treatment-sec sec-type="type locality" id="SECID0EILAC"><title>Type locality.</title><p>China: Yunnan Province: Shangri-La County: Patatson National Park: <named-content xmlns:xlink="http://www.w3.org/1999/xlink" content-type="dwc:verbatimCoordinates" xlink:type="simple"><named-content content-type="geo-json" specific-use="{&#34;type&#34;:&#34;Point&#34;,&#34;coordinates&#34;:[99.982778,27.867222]}" id="NCID0ERLAC" xlink:type="simple">27°52′2″N, 99°58′58″E</named-content></named-content>, 3670 m a.s.l., a small, shallow temporal pond in Militang meadow; 20 August 2011; Shu S-S, Jiang W-S, and Zhao Y-P leg. Militang meadow is in an alpine valley surrounded by mountains covered in coniferous forest. A small river winds through the valley, which receives runoff from the surrounding slopes. The meadow has a mosaic of wetlands and uplands. This species is so far only known from the type locality.</p></tp:treatment-sec><tp:treatment-sec sec-type="material" id="SECID0EWLAC"><title>Additional materials examined.</title><p>Same data as types: one male, six females; 20 August 2011. Same location data as types: 10 males, 48 females; 16 August 2019; Jiang W-S, leg.</p></tp:treatment-sec><tp:treatment-sec sec-type="Similar species" id="SECID0E2LAC"><title>Similar species.</title><p><italic><tp:taxon-name><tp:taxon-name-part taxon-name-part-type="genus" reg="Parartemiopsis">Parartemiopsis</tp:taxon-name-part><tp:taxon-name-part taxon-name-part-type="species" reg="longicornis">longicornis</tp:taxon-name-part></tp:taxon-name></italic> (Smirnov, 1930).</p></tp:treatment-sec><tp:treatment-sec sec-type="diagnosis" id="SECID0EMMAC"><title>Diagnosis.</title><p>Typical for genus. Male antennal appendage lamellar, subtriangular, apically subacute (Fig. <xref ref-type="fig" rid="F3">3E</xref>). Second antenna proximal antennomere lacking lateral hemispherical bulge. Second antenna distal antennomere medial surface with subproximal rounded protrusion covered in spinulae (Fig. <xref ref-type="fig" rid="F3">3H</xref>). Genital segment medial lamellar projection with medial longitudinal lines of spinulae elevated on crests (Fig. <xref ref-type="fig" rid="F3">3K</xref>).</p></tp:treatment-sec><tp:treatment-sec sec-type="description" id="SECID0E5MAC"><title>Description.</title><p>Average length (head anterior margin to telson posterior margin): 7.4 mm (range 6.2–8.7 mm) in males; 7.9 mm (range 6.2–10.2 mm) in females.</p><p><bold><italic>Holotype male</italic>.</bold> Body red or jacinth in life (Fig. <xref ref-type="fig" rid="F1">1C</xref>). Head typical for genus. Eye plus peduncle length subequal to first antenna length. Eye large, width &gt;0.2× second antennal proximal antennomere medial width. First antenna long, filiform, extending to second antennae distal antennomere midlength, apex with five or six aesthetascs.</p><fig id="F1" position="float" orientation="portrait"><object-id xmlns:xlink="http://www.w3.org/1999/xlink" content-type="doi" xlink:type="simple">10.3897/zookeys.1168.104005.figure1</object-id><object-id xmlns:xlink="http://www.w3.org/1999/xlink" content-type="arpha" xlink:type="simple">77736096-223D-54B7-8214-5F94AA83A84C</object-id><label>Figure 1.</label><caption><p><italic><tp:taxon-name><tp:taxon-name-part taxon-name-part-type="genus" reg="Parartemiopsis">Parartemiopsis</tp:taxon-name-part><tp:taxon-name-part taxon-name-part-type="species" reg="shangrilaensis">shangrilaensis</tp:taxon-name-part></tp:taxon-name></italic> sp. nov. <bold>A</bold> type locality in Shangri-La, China (black spot) <bold>B</bold> environment of the type locality and collection of the specimens <bold>C</bold> male, lateral view <bold>D</bold> female, lateral view (photo by W-S Jiang). Scale bars: 2 mm (<bold>C, D</bold>).</p></caption><graphic xmlns:xlink="http://www.w3.org/1999/xlink" xlink:href="zookeys-1168-355_article-104005__-g001.jpg" position="float" orientation="portrait" xlink:type="simple" id="oo_872823.jpg"><uri content-type="original_file" xlink:type="simple">https://binary.pensoft.net/fig/872823</uri></graphic></fig><p>Antennal appendage lamellar, directed anteromedially, apex broadly triangular (Figs <xref ref-type="fig" rid="F2">2A</xref>, <xref ref-type="fig" rid="F3">3E</xref>). Appendage basal portion inerm, distal portion bearing conical spinulae arranged in two or three marginal rows. Anterior surface with scattered, large, anteriodistally directed spines. Each anterior surface spine conical, 2–3× lateral spinulae.</p><fig id="F2" position="float" orientation="portrait"><object-id xmlns:xlink="http://www.w3.org/1999/xlink" content-type="doi" xlink:type="simple">10.3897/zookeys.1168.104005.figure2</object-id><object-id xmlns:xlink="http://www.w3.org/1999/xlink" content-type="arpha" xlink:type="simple">7BC77569-9B7D-5418-BF6F-416324096270</object-id><label>Figure 2.</label><caption><p><italic><tp:taxon-name><tp:taxon-name-part taxon-name-part-type="genus" reg="Parartemiopsis">Parartemiopsis</tp:taxon-name-part><tp:taxon-name-part taxon-name-part-type="species" reg="shangrilaensis">shangrilaensis</tp:taxon-name-part></tp:taxon-name></italic> sp. nov. <bold>A–D</bold> male <bold>E, F</bold> female <bold>A</bold> second antenna, anterior view <bold>B</bold> thoracopod V, only spines are shown <bold>C</bold> genital segments, ventral view <bold>D</bold> genital segments, lateral view <bold>E</bold> head and detail of second antenna, anterior view <bold>F</bold> thoracic segments X and XI, and genital thoracic segments, lateral view.</p></caption><graphic xmlns:xlink="http://www.w3.org/1999/xlink" xlink:href="zookeys-1168-355_article-104005__-g002.jpg" position="float" orientation="portrait" xlink:type="simple" id="oo_872824.jpg"><uri content-type="original_file" xlink:type="simple">https://binary.pensoft.net/fig/872824</uri></graphic></fig><fig id="F3" position="float" orientation="portrait"><object-id xmlns:xlink="http://www.w3.org/1999/xlink" content-type="doi" xlink:type="simple">10.3897/zookeys.1168.104005.figure3</object-id><object-id xmlns:xlink="http://www.w3.org/1999/xlink" content-type="arpha" xlink:type="simple">2E6B585F-AF99-5DB7-BE0C-F883666C07B7</object-id><label>Figure 3.</label><caption><p><italic><tp:taxon-name><tp:taxon-name-part taxon-name-part-type="genus" reg="Parartemiopsis">Parartemiopsis</tp:taxon-name-part><tp:taxon-name-part taxon-name-part-type="species" reg="shangrilaensis">shangrilaensis</tp:taxon-name-part></tp:taxon-name></italic> sp. nov., male <bold>A</bold> second antenna posteriolateral view <bold>B</bold> second antenna proximal antennomere posterior surface detail <bold>C</bold> second antenna proximal antennomere lateral surface detail and setae <bold>D</bold> second antenna anterior view <bold>E</bold> antennal appendage <bold>F</bold> medial surface detail <bold>G</bold> second antenna distal antennomere detail <bold>H</bold> second antenna distal antennomere medial protuberance <bold>I</bold> second antenna distal antennomere apex <bold>J</bold> genital segments <bold>K</bold> uneverted gonopods, ventral view <bold>L</bold> uneverted gonopods, ventrolateral oblique view.</p></caption><graphic xmlns:xlink="http://www.w3.org/1999/xlink" xlink:href="zookeys-1168-355_article-104005__-g003.jpg" position="float" orientation="portrait" xlink:type="simple" id="oo_872825.jpg"><uri content-type="original_file" xlink:type="simple">https://binary.pensoft.net/fig/872825</uri></graphic></fig><p>Second antenna extending to thoracopod IV or V (Fig. <xref ref-type="fig" rid="F1">1C</xref>). Second antenna proximal antennomere (Fig. <xref ref-type="fig" rid="F3">3A</xref>) subcylindrical, length nearly 1.5× breadth. Posteriolateral surface with medial patch bearing ~10 setae (Fig. <xref ref-type="fig" rid="F3">3B</xref>). Lateral surface with rings composed of four or five micropapillae surrounding a single filiform seta (Fig. <xref ref-type="fig" rid="F3">3C</xref>). Anteromedial surface with denticulae and sparse setae (Fig. <xref ref-type="fig" rid="F3">3E</xref>). Anterior surface with five or six rows of setae, with groups of scattered micropapillae arranged as on lateral surface (Fig. <xref ref-type="fig" rid="F3">3F</xref>).</p><p>Distal antennomere laterally compressed, length ~1.5× proximal antennomere. Distal antennomere narrowing to medial bend ~70° at proximal third of antennomere length (Figs <xref ref-type="fig" rid="F2">2A</xref>, <xref ref-type="fig" rid="F3">3A, G</xref>). Just proximad to bend, medial surface with hemispherical protuberance covered in fine denticulae (Fig. <xref ref-type="fig" rid="F3">3A, H</xref>). Distal two-thirds parallel-sided with remainder straight to apex which is medially bent ~35° (Fig. <xref ref-type="fig" rid="F3">3A</xref>). Anterior margin with triangular projection midway between bend and apex. Apex subacute (Fig. <xref ref-type="fig" rid="F3">3A, I</xref>).</p><p>Thoracic segments dorsally smooth (Fig. <xref ref-type="fig" rid="F1">1C</xref>). Thoracopod I with praeepipodite divided, proximal portion oval, distal portion elongate-oval, both with margins inerm and smooth. Epipodite lamellar, length ~2× width, apex angular. Exopod elongate oval, length &lt; epipodite, proximolateral margin with five spines, remaining margins with plumose setae. Endopod broadly oval, margined with plumose setae. Endite VI broadly rounded, with long plumose marginal setae in two groups, bearing one and two middle submarginal spines, respectively. Endite V semicircular, proximal margin with two spiniform setae, remaining margins with plumose setae. Endites VI and III each with long plumose submarginal setae and three spiniform marginal setae. Endite I + II breadth greater than endites II–VI combined, bearing long plumose submarginal setae and one stout, spiniform marginal seta. Thoracopods II–XI serially homologous (Figs <xref ref-type="fig" rid="F2">2B</xref>, <xref ref-type="fig" rid="F4">4</xref>) with respect to thoracopod I, endites III–V margined with two or three spines.</p><fig id="F4" position="float" orientation="portrait"><object-id xmlns:xlink="http://www.w3.org/1999/xlink" content-type="doi" xlink:type="simple">10.3897/zookeys.1168.104005.figure4</object-id><object-id xmlns:xlink="http://www.w3.org/1999/xlink" content-type="arpha" xlink:type="simple">96412EB2-C467-57D8-B55F-DE6D3259013A</object-id><label>Figure 4.</label><caption><p><italic><tp:taxon-name><tp:taxon-name-part taxon-name-part-type="genus" reg="Parartemiopsis">Parartemiopsis</tp:taxon-name-part><tp:taxon-name-part taxon-name-part-type="species" reg="shangrilaensis">shangrilaensis</tp:taxon-name-part></tp:taxon-name></italic> sp. nov., thoracopods I–XI. Th = thoracopod. Scale bars: 1 mm.</p></caption><graphic xmlns:xlink="http://www.w3.org/1999/xlink" xlink:href="zookeys-1168-355_article-104005__-g004.jpg" position="float" orientation="portrait" xlink:type="simple" id="oo_872826.jpg"><uri content-type="original_file" xlink:type="simple">https://binary.pensoft.net/fig/872826</uri></graphic></fig><p>Genital thoracic segments fused, ventrally expanded. Genital segment I (Fig. <xref ref-type="fig" rid="F3">3J</xref>) smooth, elongate, with paired longitudinal ventromedial ridges, their combined width approximately half segment width. Genital segment I distal margin with bead.</p><p>Gonopod rigid basal portion (Figs <xref ref-type="fig" rid="F2">2C, D</xref>, <xref ref-type="fig" rid="F3">3K</xref>) with ventromedial longitudinal lamellar process, projecting posteriorly, with medial and lateral margins inerm, submedially with longitudinal arcuate carina margined with dense, fine denticulae, extending onto oblique distal margin (Fig. <xref ref-type="fig" rid="F3">3K, L</xref>). Gonopod small, lateral to lamellar process, subcylindrical, posteriorly directed; eversible portion unobserved.</p><p>Telson and cercopods as typical for genus. Cercopods margined with plumose setae.</p><p><bold><italic>Allotype female</italic>.</bold> Body reddish brown in life (Fig. <xref ref-type="fig" rid="F1">1D</xref>). Head smooth (Figs <xref ref-type="fig" rid="F2">2E</xref>, <xref ref-type="fig" rid="F5">5A</xref>), first antenna length subequal to second antenna, apex with five or six aesthetascs (Fig. <xref ref-type="fig" rid="F5">5B</xref>). Second antenna (Figs <xref ref-type="fig" rid="F2">2E</xref>, <xref ref-type="fig" rid="F5">5C</xref>) subcylindrical, with scattered, filiform setae, apex tapering to point (Fig. <xref ref-type="fig" rid="F5">5D, E</xref>). Thoracopods as in male. Thoracic segments X and XI with dorsolateral conical projections, apex spiniform (Figs <xref ref-type="fig" rid="F2">2F</xref>, <xref ref-type="fig" rid="F5">5G–I, L</xref>). Genital thoracic segments fused (Fig. <xref ref-type="fig" rid="F5">5L</xref>). Genital thoracic segments with single dorsolateral sensory seta surrounded by four or five ridges (Fig. <xref ref-type="fig" rid="F5">5I–K</xref>). Brood pouch extending to abdominal segment II (Fig. <xref ref-type="fig" rid="F5">5G</xref>), width subequal to thorax (Fig. <xref ref-type="fig" rid="F5">5L</xref>). Telson and cercopods as in male.</p><fig id="F5" position="float" orientation="portrait"><object-id xmlns:xlink="http://www.w3.org/1999/xlink" content-type="doi" xlink:type="simple">10.3897/zookeys.1168.104005.figure5</object-id><object-id xmlns:xlink="http://www.w3.org/1999/xlink" content-type="arpha" xlink:type="simple">68B4624D-65CB-5671-97EF-F6CF8C77B367</object-id><label>Figure 5.</label><caption><p><italic><tp:taxon-name><tp:taxon-name-part taxon-name-part-type="genus" reg="Parartemiopsis">Parartemiopsis</tp:taxon-name-part><tp:taxon-name-part taxon-name-part-type="species" reg="shangrilaensis">shangrilaensis</tp:taxon-name-part></tp:taxon-name></italic> sp. nov. female <bold>A</bold> head, ventral view <bold>B</bold> first antenna apex <bold>C</bold> second antenna <bold>D</bold> second antenna proximal surface setae <bold>E</bold> second antenna lateral surface setae <bold>F</bold> labrum apex <bold>G</bold> distal thoracic segments and brood pouch in left lateral view <bold>H</bold> thoracic segments X and XI dorsal spines <bold>I</bold> thoracic segment XI and genital thoracic segment setae <bold>J</bold> thoracic segment XI seta <bold>K</bold> genital thoracic segment seta <bold>L</bold> thoracic segments X, XI and genital thoracic segment in dorsal view <bold>M</bold> brood pouch proximal part <bold>N</bold> egg <bold>O</bold> egg detail.</p></caption><graphic xmlns:xlink="http://www.w3.org/1999/xlink" xlink:href="zookeys-1168-355_article-104005__-g005.jpg" position="float" orientation="portrait" xlink:type="simple" id="oo_872827.jpg"><uri content-type="original_file" xlink:type="simple">https://binary.pensoft.net/fig/872827</uri></graphic></fig><p><bold><italic>Egg.</italic></bold> Subspherical (Fig. <xref ref-type="fig" rid="F5">5N</xref>), diameter ~250 μm, with dense ridges ~50 μm wide, rounded in cross section. Ridges lacking spines, rarely closing to form polygons. Ridges separated by deep grooves ≤10 μm wide. Ridges rough, with dense, regularly distributed pores (Fig. <xref ref-type="fig" rid="F5">5O</xref>).</p></tp:treatment-sec><tp:treatment-sec sec-type="etymology" id="SECID0E5IAE"><title>Etymology.</title><p>The specific epithet “<italic>shangrilaensis</italic>” refers to the species being from Shangri-La County. The gender is feminine.</p></tp:treatment-sec><ref-list><ref id="B19"><mixed-citation xmlns:xlink="http://www.w3.org/1999/xlink" xlink:type="simple"><person-group><name name-style="western"><surname>Shu</surname><given-names>S-S</given-names></name><name name-style="western"><surname>Chen</surname><given-names>F-Z</given-names></name><name name-style="western"><surname>Yang</surname><given-names>J-X</given-names></name><name name-style="western"><surname>Yang</surname><given-names>X-J</given-names></name><name name-style="western"><surname>Chen</surname><given-names>X-Y</given-names></name></person-group> (<year>2013</year>) <article-title>Diversity and faunal analysis of crustaceans in Patatson National Park, Shangri-La, China.</article-title><source>Zoological Research</source><volume>34</volume>: <fpage>204</fpage>–<lpage>208</lpage>.</mixed-citation></ref></ref-list></tp:taxon-treatment>
